# Supplementary material for: Ligand Screening of Membrane Proteins Embedded in Nanodiscs: How to Manage Non-Specific Interactions in Weak Affinity Chromatography?
Source: Molecules. 2024 Jun 13;29(12):2814. doi: 10.3390/molecules29122814 (PMC11207011; doi:10.3390/molecules29122814)
Supplement: Supplementary file 1 [file molecules-29-02814-s001.zip]

Archive with 1 entries (1 files):
- molecules-3033162-supplementary.pdf
